# Supplementary material for: ﻿Schnabeliajiuzhaigouensis (Lamiaceae, Ajugoideae), a new species from Sichuan, China
Source: PhytoKeys. 2025 Feb 26;253:21–32. doi: 10.3897/phytokeys.253.141697 (PMC11883466; doi:10.3897/phytokeys.253.141697)
Supplement: XML Treatment for Schnabelia jiuzhaigouensis [file phytokeys.253.141697-treatment1.xml]

<!DOCTYPE tp:taxon-treatment
  PUBLIC "-//TaxonX//DTD Taxonomic Treatment Publishing DTD v0 20100105//EN" "tax-treatment-NSO.dtd">
<tp:taxon-treatment xmlns:tp="http://www.plazi.org/taxpub"><tp:treatment-meta><kwd-group><label>Taxon classification</label><kwd>
                <named-content content-type="kingdom">Plantae</named-content>
              </kwd><kwd>
                <named-content content-type="order">Lamiales</named-content>
              </kwd><kwd>
                <named-content content-type="family">Lamiaceae</named-content>
              </kwd></kwd-group><mixed-citation publication-type="journal"><person-group><name><surname>Zhao</surname><given-names>Fei</given-names></name><name><surname>Gao</surname><given-names>Peng-Wei</given-names></name><name><surname>Zhang</surname><given-names>Ting</given-names></name><name><surname>Liu</surname><given-names>Cheng</given-names></name><name><surname>Xiang</surname><given-names>Chun-Lei</given-names></name></person-group><article-title>﻿<italic><tp:taxon-name><tp:taxon-name-part taxon-name-part-type="genus" reg="Schnabelia">Schnabelia</tp:taxon-name-part><tp:taxon-name-part taxon-name-part-type="species" reg="jiuzhaigouensis">jiuzhaigouensis</tp:taxon-name-part></tp:taxon-name></italic> (<tp:taxon-name><tp:taxon-name-part taxon-name-part-type="family">Lamiaceae</tp:taxon-name-part></tp:taxon-name>, <tp:taxon-name><tp:taxon-name-part taxon-name-part-type="subfamily">Ajugoideae</tp:taxon-name-part></tp:taxon-name>), a new species from Sichuan, China</article-title><source>PhytoKeys</source><day>26</day><month>02</month><year>2025</year><volume>253</volume><fpage>21</fpage><lpage>32</lpage><pub-id pub-id-type="doi">10.3897/phytokeys.253.141697</pub-id></mixed-citation></tp:treatment-meta><tp:nomenclature><label>﻿</label><tp:taxon-name>
              <object-id xmlns:xlink="http://www.w3.org/1999/xlink" content-type="arpha" xlink:type="simple">81D3F315-638B-5FF2-A0D1-718F4EA3648C</object-id>
              <tp:taxon-name-part taxon-name-part-type="genus" reg="Schnabelia">Schnabelia</tp:taxon-name-part>
              <tp:taxon-name-part taxon-name-part-type="species" reg="jiuzhaigouensis">jiuzhaigouensis</tp:taxon-name-part>
              <object-id xmlns:xlink="http://www.w3.org/1999/xlink" content-type="ipni" xlink:type="simple">urn:lsid:ipni.org:names:77357312-1</object-id>
            </tp:taxon-name><tp:taxon-authority>C.Liu, F.Zhao &amp; C.L.Xiang</tp:taxon-authority><tp:taxon-status xmlns:xlink="http://www.w3.org/1999/xlink" xlink:type="simple">sp. nov.</tp:taxon-status><xref ref-type="fig" rid="F3">Fig. 3</xref></tp:nomenclature><tp:treatment-sec sec-type="material" id="SECID0EIUBG"><title>Type.</title><p>China • Sichuan Province, Jiuzhaigou County, in the vicinity of Wujiao Ranger Station of Wujiao Nature Reserve, the wet area along the stream, under the mixed forest, <named-content xmlns:xlink="http://www.w3.org/1999/xlink" content-type="dwc:verbatimCoordinates" xlink:type="simple"><named-content content-type="geo-json" specific-use="{&#34;type&#34;:&#34;Point&#34;,&#34;coordinates&#34;:[104.243889,32.911667]}" id="NCID0ERUBG" xlink:type="simple">32°54′42″N, 104°14′38″E</named-content></named-content>, 2599 m a.s.l., 12 July 2019, flowering, <italic>Ting Zhang, C. Liu, H. Jiang, Y.L. He &amp; C.H. Li 19CS18246</italic> (holotype: <named-content xmlns:xlink="http://www.w3.org/1999/xlink" content-type="dwc:institutional_code" xlink:title="Herbarium of Kunming Institute of Botany" xlink:href="http://grbio.org/institution/kunming-institute-botany-chinese-academy-sciences" xlink:type="simple">KUN</named-content> 1630399!), (isotype: <named-content xmlns:xlink="http://www.w3.org/1999/xlink" content-type="dwc:institutional_code" xlink:title="Herbarium of Kunming Institute of Botany" xlink:href="http://grbio.org/institution/kunming-institute-botany-chinese-academy-sciences" xlink:type="simple">KUN</named-content> 1630400!; CDBI0290980!)</p><fig id="F3" position="float" orientation="portrait"><object-id xmlns:xlink="http://www.w3.org/1999/xlink" content-type="doi" xlink:type="simple">10.3897/phytokeys.253.141697.figure3</object-id><object-id xmlns:xlink="http://www.w3.org/1999/xlink" content-type="arpha" xlink:type="simple">D579DCC7-43B0-5FC2-B761-AD5F3C3DB769</object-id><label>Figure 3.</label><caption><p>Morphology of <italic><tp:taxon-name><tp:taxon-name-part taxon-name-part-type="genus" reg="Schnabelia">Schnabelia</tp:taxon-name-part><tp:taxon-name-part taxon-name-part-type="species" reg="jiuzhaigouensis">jiuzhaigouensis</tp:taxon-name-part></tp:taxon-name></italic>. <bold>A, B</bold> habitat <bold>C</bold> leaf morphology <bold>D</bold> frontal view of inflorescence <bold>E</bold> lateral view of inflorescence <bold>F</bold> lateral view of flowers and filaments (Scale bar: 5 mm) <bold>G</bold> frontal view of calyces (Scale bar: 1 mm) <bold>H</bold> surface of the nutlets. (Scale bars: 1 mm) (Photo by Cheng Liu).</p></caption><graphic xmlns:xlink="http://www.w3.org/1999/xlink" xlink:href="phytokeys-253-021_article-141697__-g003.jpg" position="float" orientation="portrait" xlink:type="simple" id="oo_1263584.jpg"><uri content-type="original_file" xlink:type="simple">https://binary.pensoft.net/fig/1263584</uri></graphic></fig></tp:treatment-sec><tp:treatment-sec sec-type="diagnosis" id="SECID0EGWBG"><title>Diagnosis.</title><p><italic><tp:taxon-name><tp:taxon-name-part taxon-name-part-type="genus" reg="Schnabelia">Schnabelia</tp:taxon-name-part><tp:taxon-name-part taxon-name-part-type="species" reg="jiuzhaigouensis">jiuzhaigouensis</tp:taxon-name-part></tp:taxon-name></italic> is most similar to <italic><tp:taxon-name><tp:taxon-name-part taxon-name-part-type="genus" reg="Schnabelia">S.</tp:taxon-name-part><tp:taxon-name-part taxon-name-part-type="species" reg="terniflora">terniflora</tp:taxon-name-part></tp:taxon-name></italic>, but can be distinguished by several morphological differences. <italic><tp:taxon-name><tp:taxon-name-part taxon-name-part-type="genus" reg="Schnabelia">Schnabelia</tp:taxon-name-part><tp:taxon-name-part taxon-name-part-type="species" reg="jiuzhaigouensis">jiuzhaigouensis</tp:taxon-name-part></tp:taxon-name></italic> is a perennial herb (vs. shrub), with ovate to lanceolate-ovate leaf blades, 2–8 × 1.5–4 cm (vs. lanceolate-oblong to ovate, 1.5–4 × 1–3 cm in <italic><tp:taxon-name><tp:taxon-name-part taxon-name-part-type="genus" reg="Schnabelia">S.</tp:taxon-name-part><tp:taxon-name-part taxon-name-part-type="species" reg="terniflora">terniflora</tp:taxon-name-part></tp:taxon-name></italic>), the lateral veins on each side of the mid-rib number 5–8 (vs. 3–6 in <italic><tp:taxon-name><tp:taxon-name-part taxon-name-part-type="genus" reg="Schnabelia">S.</tp:taxon-name-part><tp:taxon-name-part taxon-name-part-type="species" reg="terniflora">terniflora</tp:taxon-name-part></tp:taxon-name></italic>).The upper lip and lateral lobes of the lower lip are oblong in <italic><tp:taxon-name><tp:taxon-name-part taxon-name-part-type="genus" reg="Schnabelia">S.</tp:taxon-name-part><tp:taxon-name-part taxon-name-part-type="species" reg="jiuzhaigouensis">jiuzhaigouensis</tp:taxon-name-part></tp:taxon-name></italic> (vs. broadly obovate in <italic><tp:taxon-name><tp:taxon-name-part taxon-name-part-type="genus" reg="Schnabelia">S.</tp:taxon-name-part><tp:taxon-name-part taxon-name-part-type="species" reg="terniflora">terniflora</tp:taxon-name-part></tp:taxon-name></italic>) and the middle lobe is cuneate (vs. subrounded). The corolla is puberulent on the outside, but non-glandular (vs. puberulent and glandular in <italic><tp:taxon-name><tp:taxon-name-part taxon-name-part-type="genus" reg="Schnabelia">S.</tp:taxon-name-part><tp:taxon-name-part taxon-name-part-type="species" reg="terniflora">terniflora</tp:taxon-name-part></tp:taxon-name></italic>) and the nutlets puberulent (vs. densely hirsute), with <italic><tp:taxon-name><tp:taxon-name-part taxon-name-part-type="genus" reg="Schnabelia">S.</tp:taxon-name-part><tp:taxon-name-part taxon-name-part-type="species" reg="jiuzhaigouensis">jiuzhaigouensis</tp:taxon-name-part></tp:taxon-name></italic> lacking reticulate veins on the nutlets (vs. with distinctly reticulate veins in <italic><tp:taxon-name><tp:taxon-name-part taxon-name-part-type="genus" reg="Schnabelia">S.</tp:taxon-name-part><tp:taxon-name-part taxon-name-part-type="species" reg="terniflora">terniflora</tp:taxon-name-part></tp:taxon-name></italic>). The differences between the new species and <italic><tp:taxon-name><tp:taxon-name-part taxon-name-part-type="genus" reg="Schnabelia">S.</tp:taxon-name-part><tp:taxon-name-part taxon-name-part-type="species" reg="terniflora">terniflora</tp:taxon-name-part></tp:taxon-name></italic> are summarised in Table <xref ref-type="table" rid="T2">2</xref>.</p></tp:treatment-sec><tp:treatment-sec sec-type="description" id="SECID0EJ1BG"><title>Description.</title><p>Perennial herbs, erect, 20–60 cm tall. Stems 4-angled and puberulent, occasionally branched from base; internodes 1–11 cm long, puberulent. Leaves opposite, petiole 0.3–2.5 cm long, puberulent; leaf blades ovate to lanceolate-ovate, papery, 2–8 × 1.5–4 cm, puberulent on both surfaces, hairs denser along veins abaxially, base broadly cuneate to rounded or subcordate, apex acuminate, margin serrate, lateral veins 5–8 on each side of the mid-rib. Inflorescences axillary cymes, 1–3 flowered; peduncle slender, (0.5)1.5–3.5 cm, puberulent; pedicels 0.2–1 cm long; bracts lanceolate, ca. 1–2 mm long, glabrous or sparsely hairy, bracteoles lanceolate, 0.5–1 mm long. Calyx campanulate, 10-veined, outside sparsely pubescent; tube 1–1.5 mm long, lobes 5, lanceolate, ca. 2–3 × 1 mm, margin entire, apex acuminate. Corolla pink, 2-lipped, outside sparsely puberulent; tube ca. 5 mm long, both surfaces puberulent; upper lip 2-lobed, lobes oblong, ca. 3–3.5 × 1 mm; lower lip 3-lobed, lateral lobes oblong, ca. 2.5–3 × 1 mm, middle lobe larger, cuneate, 5–6 × 3–4 mm. Stamens and style strongly exserted; stamens 4, inserted near corolla throat, filaments 6–8 mm, basally hairy; style 13–16 mm, glabrous, apex subequally 2-lobed. Ovary pubescent. Nutlets 4, ovoid, puberulent, ca. 3 × 2 mm, without reticulate veins.</p></tp:treatment-sec><tp:treatment-sec sec-type="phenology" id="SECID0EO1BG"><title>Phenology.</title><p>Flowering from June to July, fruiting from July to September.</p></tp:treatment-sec><tp:treatment-sec sec-type="distribution" id="SECID0ET1BG"><title>Distribution and habitat.</title><p>Currently, <italic><tp:taxon-name><tp:taxon-name-part taxon-name-part-type="genus" reg="Schnabelia">S.</tp:taxon-name-part><tp:taxon-name-part taxon-name-part-type="species" reg="jiuzhaigouensis">jiuzhaigouensis</tp:taxon-name-part></tp:taxon-name></italic> is known from two locations in Wujiao Xiang, Jiuzhaigou County, Sichuan, China. It grows under the forest together with species of <italic><tp:taxon-name><tp:taxon-name-part taxon-name-part-type="genus" reg="Picea">Picea</tp:taxon-name-part><tp:taxon-name-part taxon-name-part-type="species" reg="brachytyla">brachytyla</tp:taxon-name-part></tp:taxon-name></italic> (Franch.) E.Pritz. (<tp:taxon-name><tp:taxon-name-part taxon-name-part-type="family">Pinaceae</tp:taxon-name-part></tp:taxon-name>), <italic><tp:taxon-name><tp:taxon-name-part taxon-name-part-type="genus" reg="Rosa">Rosa</tp:taxon-name-part><tp:taxon-name-part taxon-name-part-type="species" reg="omeiensis">omeiensis</tp:taxon-name-part></tp:taxon-name></italic> Rolfe (<tp:taxon-name><tp:taxon-name-part taxon-name-part-type="family">Rosaceae</tp:taxon-name-part></tp:taxon-name>), <italic><tp:taxon-name><tp:taxon-name-part taxon-name-part-type="genus" reg="Impatiens">Impatiens</tp:taxon-name-part><tp:taxon-name-part taxon-name-part-type="species" reg="undulata">undulata</tp:taxon-name-part></tp:taxon-name></italic> Y.L. Chen &amp; Y.Q. Lu (<tp:taxon-name><tp:taxon-name-part taxon-name-part-type="family">Balsaminaceae</tp:taxon-name-part></tp:taxon-name>) and <italic><tp:taxon-name><tp:taxon-name-part taxon-name-part-type="genus" reg="Mimulus">Mimulus</tp:taxon-name-part></tp:taxon-name></italic> L., at elevations from 2500 m to 2600 m.</p></tp:treatment-sec><tp:treatment-sec sec-type="etymology" id="SECID0E23BG"><title>Etymology.</title><p>The specific epithet ‘<italic><tp:taxon-name><tp:taxon-name-part taxon-name-part-type="genus" reg="Schnabelia"/><tp:taxon-name-part taxon-name-part-type="species" reg="jiuzhaigouensis">jiuzhaigouensis</tp:taxon-name-part></tp:taxon-name></italic>’ is derived from the type locality Jiuzhaigou County.</p></tp:treatment-sec><tp:treatment-sec sec-type="Chinese name" id="SECID0EL4BG"><title>Chinese name.</title><p>Jiǔ Zhài Gōu Sì Léng Căo (Chinese pronunciation); 九寨沟四棱草 (Chinese name).</p></tp:treatment-sec><tp:treatment-sec sec-type="conservation status" id="SECID0EQ4BG"><title>Conservation status.</title><p>So far, two small populations of <italic><tp:taxon-name><tp:taxon-name-part taxon-name-part-type="genus" reg="Schnabelia">Schnabelia</tp:taxon-name-part><tp:taxon-name-part taxon-name-part-type="species" reg="jiuzhaigouensis">jiuzhaigouensis</tp:taxon-name-part></tp:taxon-name></italic> have been observed in the Wujiao Nature Reserve. These populations are geographically close enough to be considered part of a single location. Further detailed investigation of the same habitats is necessary to gain a better understanding of the species’ distribution, abundance and potential threats. Therefore, this species is currently classified as Data Deficient (<abbrev xmlns:xlink="http://www.w3.org/1999/xlink" xlink:title="Data Deficient" id="ABBRID0EB5BG" xlink:type="simple">DD</abbrev>) according to the IUCN Red List Categories and Criteria (<xref ref-type="bibr" rid="B9">IUCN 2024</xref>).</p></tp:treatment-sec><tp:treatment-sec sec-type="material" id="SECID0EJ5BG"><title>Additional specimens examined.</title><p><italic><tp:taxon-name><tp:taxon-name-part taxon-name-part-type="genus" reg="Schnabelia">Schnabelia</tp:taxon-name-part><tp:taxon-name-part taxon-name-part-type="species" reg="jiuzhaigouensis">jiuzhaigouensis</tp:taxon-name-part></tp:taxon-name></italic> (paratypes). China • Sichuan: Jiuzhaigou County, Jiawuchi scenic spot of Wujiao Xiang, under the forest with the species of <italic><tp:taxon-name><tp:taxon-name-part taxon-name-part-type="genus" reg="Picea">Picea</tp:taxon-name-part><tp:taxon-name-part taxon-name-part-type="species" reg="brachytyla">brachytyla</tp:taxon-name-part></tp:taxon-name></italic>, <named-content xmlns:xlink="http://www.w3.org/1999/xlink" content-type="dwc:verbatimCoordinates" xlink:type="simple"><named-content content-type="geo-json" specific-use="{&#34;type&#34;:&#34;Point&#34;,&#34;coordinates&#34;:[104.158056,32.974722]}" id="NCID0EI6BG" xlink:type="simple">32°58′29″N, 104°09′29″E</named-content></named-content>, 2551 m a.s.l., 15 July 2019, flowering, <italic>Ting Zhang, C. Liu, H. Jiang, Y.L. He &amp; C.H. Li 19CS18370</italic> (<named-content xmlns:xlink="http://www.w3.org/1999/xlink" content-type="dwc:institutional_code" xlink:title="Herbarium of Kunming Institute of Botany" xlink:href="http://grbio.org/institution/kunming-institute-botany-chinese-academy-sciences" xlink:type="simple">KUN</named-content>!).</p></tp:treatment-sec><tp:treatment-sec sec-type="Specimens of S. terniflora examined" id="SECID0ET6BG"><title>Specimens of <italic><tp:taxon-name><tp:taxon-name-part taxon-name-part-type="genus" reg="Schnabelia">S.</tp:taxon-name-part><tp:taxon-name-part taxon-name-part-type="species" reg="terniflora">terniflora</tp:taxon-name-part></tp:taxon-name></italic> examined.</title><p><bold>China, Gansu</bold> • Kang County, Qujiagou, 09 Aug 2011, <italic>W. Fang et al. fw11146</italic> (<named-content xmlns:xlink="http://www.w3.org/1999/xlink" content-type="dwc:institutional_code" xlink:title="Herbarium of Kunming Institute of Botany" xlink:href="http://grbio.org/institution/kunming-institute-botany-chinese-academy-sciences" xlink:type="simple">KUN</named-content>), Jia’an Town, Yuanjiawan, 01 May 1963, <italic>Y.Q. He &amp; C.L. Tang 145</italic> (WUK) • Tanchang County, Hanban County, 11 Jul 1951, <italic>T.P. Wang 14296</italic> (PE) • Wen County, Motianling, Baishui Jiang Nature Reserve, 07 May 2007, <italic>D.E. Boufford et al. 37468</italic> (PE), Bikou Town, Yinchanggou, 05 Jul 1964, <italic>Q.X. Li &amp; X.C. Zhao 2037</italic> (NWTC), Fanba Town, Heiyinggou, 19 Aug 1976, <italic>J.X. Yang 3730</italic> (IBSC); Zhouqu County, Gongbagou, 16 Jul 1998, <italic>Baishuijiang Exped</italic>. 064 (PE); <bold>Hubei</bold> • Shennongjia, on the way from Xinhua to Xiaoluoxi, 11 Jun 2013, <italic>C.L. Xiang et al. 749</italic> (<named-content xmlns:xlink="http://www.w3.org/1999/xlink" content-type="dwc:institutional_code" xlink:title="Herbarium of Kunming Institute of Botany" xlink:href="http://grbio.org/institution/kunming-institute-botany-chinese-academy-sciences" xlink:type="simple">KUN</named-content>); <bold>Shaanxi</bold> • Mian County, Fangjiaba, 12 Apr 1942, <italic>K.T. Fu 3529</italic> (PE), Liushuying, 15 Apr 1938, <italic>T.P. Wang 9065</italic> (WUK); Nanzheng County, Near Xiaoba Village, 21 Apr 1973, <italic>X.X. Hou 496</italic> (WUK); Near Xiaotai Mountain, 07 May 1956, <italic>Huanghe Exped. 521</italic> (WUK); <bold>Sichuan</bold> • Dujiangyan City, Shichangwan, 19 Apr 1952, <italic>Z. He 12165</italic> (PE), Erwang Temple, 27 Apr 1987, <italic>D.Z. Fu et al. 87</italic>-<italic>0276</italic> (WCSBG), Qingcheng Mountain, 14 Apr 1930, <italic>F.T. Wang 20395</italic> (WUK), Yulei Mountain. 23 Aug 1987, <italic>Z.Y. Li et al. 87</italic>-<italic>1962</italic> (WCSBG); Maerkang County, 11 May 1957, <italic>X. Li 70613</italic> (IBSC), Shuadan Road, 17 May 1957, <italic>X. Li 70662</italic> (NAS) • Mao County, Fushun Town, Gangou, 1 Aug 1975, <italic>Sichuan Veget. Exped. 8680</italic> (<named-content xmlns:xlink="http://www.w3.org/1999/xlink" content-type="dwc:institutional_code" xlink:title="Herbarium of Chengdu Institute of Biology" xlink:href="http://grbio.org/institution/chengdu-institute-biology" xlink:type="simple">CDBI</named-content>) • Nanping (Jiuzhaigou) County; 26 Oct 1937, <italic>T.P. Wang 7974</italic> (PE), 17 May 1979, <italic>Anonymous 0098</italic> (SM) • LangZhai Village, 15 Jul 1983, <italic>Sichuan Veget. Exped. 30420</italic> (<named-content xmlns:xlink="http://www.w3.org/1999/xlink" content-type="dwc:institutional_code" xlink:title="Herbarium of Chengdu Institute of Biology" xlink:href="http://grbio.org/institution/chengdu-institute-biology" xlink:type="simple">CDBI</named-content>).</p></tp:treatment-sec><tp:treatment-sec><!--Section generated to contain objects referenced in tp:taxon-treatment.--><table-wrap id="T2" position="float" orientation="portrait"><label>Table 2.</label><caption><p>Morphological comparisons between <italic><tp:taxon-name><tp:taxon-name-part taxon-name-part-type="genus" reg="Schnabelia">Schnabelia</tp:taxon-name-part><tp:taxon-name-part taxon-name-part-type="species" reg="jiuzhaigouensis">jiuzhaigouensis</tp:taxon-name-part></tp:taxon-name></italic> and <italic><tp:taxon-name><tp:taxon-name-part taxon-name-part-type="genus" reg="Schnabelia">S.</tp:taxon-name-part><tp:taxon-name-part taxon-name-part-type="species" reg="terniflora">terniflora</tp:taxon-name-part></tp:taxon-name></italic>.</p></caption><table id="TID0E6SAI" rules="all"><tbody><tr><th rowspan="1" colspan="1">Characters</th><th rowspan="1" colspan="1">
                <italic>
                  <tp:taxon-name><tp:taxon-name-part taxon-name-part-type="genus" reg="Schnabelia">S.</tp:taxon-name-part><tp:taxon-name-part taxon-name-part-type="species" reg="jiuzhaigouensis">jiuzhaigouensis</tp:taxon-name-part></tp:taxon-name>
                </italic>
              </th><th rowspan="1" colspan="1">
                <italic>
                  <tp:taxon-name><tp:taxon-name-part taxon-name-part-type="genus" reg="Schnabelia">S.</tp:taxon-name-part><tp:taxon-name-part taxon-name-part-type="species" reg="terniflora">terniflora</tp:taxon-name-part></tp:taxon-name>
                </italic>
              </th></tr><tr><td rowspan="1" colspan="1">Habit</td><td rowspan="1" colspan="1">perennial herb</td><td rowspan="1" colspan="1">shrub</td></tr><tr><td rowspan="1" colspan="1">Lamina</td><td rowspan="1" colspan="1">ovate to lanceolate-ovate leaf blades, 2–8 × 1.5–4 cm, lateral veins 5–8</td><td rowspan="1" colspan="1">lanceolate-oblong to ovate, 1.5–4 × 1–3 cm), lateral veins 3–6</td></tr><tr><td rowspan="1" colspan="1">Corolla</td><td rowspan="1" colspan="1">upper lip and lateral lobes of lower lip oblong, middle lobe cuneate, corolla outside puberulent with non-glandular</td><td rowspan="1" colspan="1">upper lip and lateral lobes of lower lip broadly obovate, middle lobe subrounded, corolla outside puberulent with glandular</td></tr><tr><td rowspan="1" colspan="1">Nutlets</td><td rowspan="1" colspan="1">puberulent, without reticulate veins</td><td rowspan="1" colspan="1">densely hirsute, with distinctly reticulate veins</td></tr></tbody></table></table-wrap></tp:treatment-sec><ref-list><ref id="B9"><mixed-citation xmlns:xlink="http://www.w3.org/1999/xlink" xlink:type="simple">IUCN (<year>2024</year>) The IUCN Red List of Threatened Species. Version 2024-2. <ext-link xlink:href="https://www.iucnredlist.org" ext-link-type="uri" xlink:type="simple">https://www.iucnredlist.org</ext-link> [Accessed on 04-11-2024]</mixed-citation></ref></ref-list></tp:taxon-treatment>
